# Supplementary material for: Owned-Dog Demographics, Ownership Dynamics, and Attitudes across Three States of India
Source: Animals (Basel). 2024 May 14;14(10):1464. doi: 10.3390/ani14101464 (PMC11117354; doi:10.3390/ani14101464)
Supplement: Supplementary file 1 [file animals-14-01464-s001.zip]

Archive with 1 entries (1 files):
- animals-2897376-supplementary.pdf
